# Supplementary material for: Virulence and antifungal susceptibility of microsatellite genotypes of Candida albicans from superficial and deep locations
Source: Yeast. 2019 Jun 13;36(5):363–73. doi: 10.1002/yea.3397 (PMC6618086; doi:10.1002/yea.3397)
Supplement: Supplementary file 1 — Table S1 Supporting information [file YEA-36-363-s001.xlsx]

## Sheet: Sheet1
Strain number	Origin	Source	Age	Gender	Clinical diagnosis	25S rDNA	CAI
GYF001	Guiyang Women's and children's hygiene	high vaginal swabs	30	F	vulvovaginal candidiasis	A	30-45
GYF002	Guiyang Women's and children's hygiene	high vaginal swabs	27	F	vulvovaginal candidiasis	A	30-45
GYF003	Guiyang Women's and children's hygiene	high vaginal swabs	28	F	vulvovaginal candidiasis	A	30-45
GYF005	Guiyang Women's and children's hygiene	high vaginal swabs	23	F	vulvovaginal candidiasis	A	30-45
GYF006	Guiyang Women's and children's hygiene	high vaginal swabs	23	F	vulvovaginal candidiasis	A	30-45
GYF007	Guiyang Women's and children's hygiene	high vaginal swabs	23	F	vulvovaginal candidiasis	A	30-45
GYF011	Guiyang Women's and children's hygiene	high vaginal swabs	31	F	vulvovaginal candidiasis	A	30-45
GYZ016	No.2 hospital affilicated toTraditional Chinese Medical college of Guiyang	Sputum	79	M	lung cancer	A	21-33
GYZ017	No.2 hospital affilicated toTraditional Chinese Medical college of Guiyang	Sputum	75	M	AECOPD	B	25-34
GYZ018	No.2 hospital affilicated toTraditional Chinese Medical college of Guiyang	Sputum	88	M	Hypertension	B	16-21
GYZ019	No.2 hospital affilicated toTraditional Chinese Medical college of Guiyang	Sputum	90	M	AECOPD	A	25-34
GYZ020	No.2 hospital affilicated toTraditional Chinese Medical college of Guiyang	Sputum	79	M	Hypertension	B	11-18
GYZ021	No.2 hospital affilicated toTraditional Chinese Medical college of Guiyang	bronchoalveolar lavage	35	M	COPD	A	35-35
GYZ022	No.2 hospital affilicated toTraditional Chinese Medical college of Guiyang	Urine	82	M	cerebral arteriosclerosis	C	25-25
GYZ023	No.2 hospital affilicated toTraditional Chinese Medical college of Guiyang	Sputum	77	M	COPD	B	11-18
GYZ024	No.2 hospital affilicated toTraditional Chinese Medical college of Guiyang	excrement	83	M	colon carcinoma	B	21-26
GYF030	Guiyang Women's and children's hygiene	high vaginal swabs	24	F	vulvovaginal candidiasis	A	30-30
GYF031	Guiyang Women's and children's hygiene	high vaginal swabs	29	F	vulvovaginal candidiasis	A	30-45
GYF036	Guiyang Women's and children's hygiene	Vaginal secretions	11	F	fungous infection	B	22-25
GYF037	Guiyang Women's and children's hygiene	high vaginal swabs	30	F	vulvovaginal candidiasis	A	30-45
GYF038	Guiyang Women's and children's hygiene	high vaginal swabs	34	F	vulvovaginal candidiasis	A	33-46
GYF042	Guiyang Women's and children's hygiene	high vaginal swabs	34	F	vulvovaginal candidiasis	A	33-46
GYF045	Guiyang Women's and children's hygiene	high vaginal swabs	23	F	vulvovaginal candidiasis	A	30-30
GYF048	Guiyang Women's and children's hygiene	high vaginal swabs	38	F	vulvovaginal candidiasis	A	30-45
GYZ057	No.2 hospital affilicated toTraditional Chinese Medical college of Guiyang	Sputum	94	M	lung cancer	C	21-33
GYZ058	No.2 hospital affilicated toTraditional Chinese Medical college of Guiyang	Sputum	88	F	T2DM	B	11-18
GYZ059	No.2 hospital affilicated toTraditional Chinese Medical college of Guiyang	Sputum	72	M	COPD	A	37-37
GYZ060	No.2 hospital affilicated toTraditional Chinese Medical college of Guiyang	Sputum	78	M	COPD	A	16-21
GYZ065	No.2 hospital affilicated toTraditional Chinese Medical college of Guiyang	Sputum	86	M	COPD	A	21-33
GYZ066	No.2 hospital affilicated toTraditional Chinese Medical college of Guiyang	Sputum	69	M	lung cancer	C	21-33
GYZ067	No.2 hospital affilicated toTraditional Chinese Medical college of Guiyang	Sputum	75	M	Parkinsonism	A	17-17
GYZ068	No.2 hospital affilicated toTraditional Chinese Medical college of Guiyang	Sputum	89	M	COPD	C	25-25
GYZ071	No.2 hospital affilicated toTraditional Chinese Medical college of Guiyang	Sputum	78	M	Pulmonary heart disease	A	16-21
GYZ072	No.2 hospital affilicated toTraditional Chinese Medical college of Guiyang	Sputum	85	F	lung cancer	A	21-33
GYG075	Guiyang Women's and children's hygiene	high vaginal swabs	34	F	vulvovaginal candidiasis	A	32-46
GYG076	Guiyang Women's and children's hygiene	high vaginal swabs	23	F	vulvovaginal candidiasis	A	32-46
GYG079	Guiyang Women's and children's hygiene	high vaginal swabs	33	F	vulvovaginal candidiasis	A	30-45
GYG084	Guiyang Women's and children's hygiene	high vaginal swabs	24	F	vulvovaginal candidiasis	A	32-46
GYG086	Guiyang Women's and children's hygiene	high vaginal swabs	45	F	vulvovaginal candidiasis	A	30-45
GYG087	Guiyang Women's and children's hygiene	high vaginal swabs	23	F	vulvovaginal candidiasis	B	18-41
GYG090	Guiyang Women's and children's hygiene	high vaginal swabs	34	F	vulvovaginal candidiasis	A	30-45
GYG091	Guiyang Women's and children's hygiene	high vaginal swabs	32	F	vulvovaginal candidiasis	A	30-46
GYG092	Guiyang Women's and children's hygiene	high vaginal swabs	26	F	vulvovaginal candidiasis	A	30-46
GYG093	Guiyang Women's and children's hygiene	high vaginal swabs	37	F	vulvovaginal candidiasis	C	37-37
GYG095	Guiyang Women's and children's hygiene	high vaginal swabs	47	F	vulvovaginal candidiasis	A	32-46
GYG097	Guiyang Women's and children's hygiene	high vaginal swabs	33	F	vulvovaginal candidiasis	A	21-35
GYG099	Guiyang Women's and children's hygiene	high vaginal swabs	47	F	vulvovaginal candidiasis	A	30-46
GYF101	Guiyang Women's and children's hygiene	high vaginal swabs	35	F	vulvovaginal candidiasis	A	30-46
GYF103	Guiyang Women's and children's hygiene	high vaginal swabs	36	F	vulvovaginal candidiasis	A	30-46
GYF104	Guiyang Women's and children's hygiene	high vaginal swabs	34	F	vulvovaginal candidiasis	A	32-45
GYZ106	No.2 hospital affilicated toTraditional Chinese Medical college of Guiyang	Sputum	79	M	Chronic bronchitis	C	25-26
GYZ107	No.2 hospital affilicated toTraditional Chinese Medical college of Guiyang	Sputum	79	M	Chronic bronchitis	B	18-27
GYZ108	No.2 hospital affilicated toTraditional Chinese Medical college of Guiyang	bronchoalveolar lavage	62	F	COPD	A	30-45
GYZ109	No.2 hospital affilicated toTraditional Chinese Medical college of Guiyang	Sputum	89	M	COPD	C	25-25
GYZ110	No.2 hospital affilicated toTraditional Chinese Medical college of Guiyang	Sputum	79	M	Chronic bronchitis	C	25-26
GYZ112	No.2 hospital affilicated toTraditional Chinese Medical college of Guiyang	Sputum	72	F	Chronic bronchitis	B	25-33
GYZ114	No.2 hospital affilicated toTraditional Chinese Medical college of Guiyang	Sputum	74	F	pneumonia	A	11-21
GYZ116	No.2 hospital affilicated toTraditional Chinese Medical college of Guiyang	Urine	59	M	T2DM	A	21-26
GYZ117	No.2 hospital affilicated toTraditional Chinese Medical college of Guiyang	Sputum	89	M	COPD	C	25-25
GYZ120	No.2 hospital affilicated toTraditional Chinese Medical college of Guiyang	Sputum	79	M	COPD	C	25-26
GYZ121	No.2 hospital affilicated toTraditional Chinese Medical college of Guiyang	Sputum	79	M	COPD	C	25-26
GYZ122	No.2 hospital affilicated toTraditional Chinese Medical college of Guiyang	Sputum	74	F	pneumonia	A	11-21
GYZ126	No.2 hospital affilicated toTraditional Chinese Medical college of Guiyang	Sputum	50	F	CAP	B	11-22
GYZ127	No.2 hospital affilicated toTraditional Chinese Medical college of Guiyang	Sputum	74	M	AECOPD	B	23-25
GYZ129	No.2 hospital affilicated toTraditional Chinese Medical college of Guiyang	Sputum	79	M	COPD	C	18-18
GYZ130	No.2 hospital affilicated toTraditional Chinese Medical college of Guiyang	Sputum	78	F	COPD	C	18-26
GYZ131	No.2 hospital affilicated toTraditional Chinese Medical college of Guiyang	Sputum	70	M	COPD	B	11-11
GYF132	Guiyang Women's and children's hygiene	high vaginal swabs	37	F	vulvovaginal candidiasis	A	11-11
GYF134	Guiyang Women's and children's hygiene	high vaginal swabs	49	F	vulvovaginal candidiasis	A	32-45
GYF135	Guiyang Women's and children's hygiene	high vaginal swabs	26	F	vulvovaginal candidiasis		32-45
GYF136	Guiyang Women's and children's hygiene	high vaginal swabs	54	F	vulvovaginal candidiasis		30-33
GYF137	Guiyang Women's and children's hygiene	high vaginal swabs	33	F	vulvovaginal candidiasis	A	30-46
GYF138	Guiyang Women's and children's hygiene	high vaginal swabs	41	F	vulvovaginal candidiasis		33-35
GYF139	Guiyang Women's and children's hygiene	high vaginal swabs	39	F	vulvovaginal candidiasis	A	30-46
GYF140	Guiyang Women's and children's hygiene	high vaginal swabs	25	F	vulvovaginal candidiasis	C	33-35
GYF143	Guiyang Women's and children's hygiene	high vaginal swabs	37	F	vulvovaginal candidiasis	A	30-45
GYF144	Guiyang Women's and children's hygiene	high vaginal swabs	44	F	vulvovaginal candidiasis	A	30-45
GYF147	Guiyang Women's and children's hygiene	high vaginal swabs	32	F	vulvovaginal candidiasis		27-27
GYF148	Guiyang Women's and children's hygiene	high vaginal swabs	18	F	vulvovaginal candidiasis	A	30-45
GYF149	Guiyang Women's and children's hygiene	high vaginal swabs	53	F	vulvovaginal candidiasis	A	32-46
GYF151	Guiyang Women's and children's hygiene	high vaginal swabs	62	F	vulvovaginal candidiasis	A	31-45
GYF152	Guiyang Women's and children's hygiene	high vaginal swabs	38	F	vulvovaginal candidiasis	B	27-27
GYF154	Guiyang Women's and children's hygiene	high vaginal swabs	27	F	vulvovaginal candidiasis		32-36
GYF155	Guiyang Women's and children's hygiene	high vaginal swabs	35	F	vulvovaginal candidiasis	C	33-35
GYF156	Guiyang Women's and children's hygiene	high vaginal swabs	39	F	vulvovaginal candidiasis	C	33-35
GYF157	Guiyang Women's and children's hygiene	high vaginal swabs	51	F	vulvovaginal candidiasis	A	31-45
GYF159	Guiyang Women's and children's hygiene	high vaginal swabs	49	F	vulvovaginal candidiasis	A	32-46
GYF161	Guiyang Women's and children's hygiene	high vaginal swabs	27	F	vulvovaginal candidiasis	A	32-46
GYF162	Guiyang Women's and children's hygiene	high vaginal swabs	22	F	vulvovaginal candidiasis	A	31-45
GYF163	Guiyang Women's and children's hygiene	high vaginal swabs	29	F	vulvovaginal candidiasis	A	31-45
GYF165	Guiyang Women's and children's hygiene	high vaginal swabs	52	F	vulvovaginal candidiasis	A	31-47
GYF167	Guiyang Women's and children's hygiene	high vaginal swabs	19	F	vulvovaginal candidiasis	A	32-46
GYF168	Guiyang Women's and children's hygiene	high vaginal swabs	23	F	vulvovaginal candidiasis	A	32-46
GYF169	Guiyang Women's and children's hygiene	high vaginal swabs	27	F	vulvovaginal candidiasis	A	30-45
GYF170	Guiyang Women's and children's hygiene	high vaginal swabs	41	F	vulvovaginal candidiasis	A	30-44
GYF173	Guiyang Women's and children's hygiene	high vaginal swabs	32	F	vulvovaginal candidiasis	A	30-45
GYF174	Guiyang Women's and children's hygiene	high vaginal swabs	25	F	vulvovaginal candidiasis	A	31-47
GYF175	Guiyang Women's and children's hygiene	high vaginal swabs	37	F	vulvovaginal candidiasis	A	32-47
GYF176	Guiyang Women's and children's hygiene	high vaginal swabs	23	F	vulvovaginal candidiasis	A	30-46
GYF179	Guiyang Women's and children's hygiene	high vaginal swabs	34	F	vulvovaginal candidiasis	A	30-46
GYF180	Guiyang Women's and children's hygiene	high vaginal swabs	32	F	vulvovaginal candidiasis	A	32-45
GYF181	Guiyang Women's and children's hygiene	high vaginal swabs	21	F	vulvovaginal candidiasis	A	32-32
GYF185	Guiyang Women's and children's hygiene	high vaginal swabs	29	F	vulvovaginal candidiasis	A	31-47
GYF186	Guiyang Women's and children's hygiene	high vaginal swabs	21	F	vulvovaginal candidiasis	A	32-46
GYF188	Guiyang Women's and children's hygiene	high vaginal swabs	26	F	vulvovaginal candidiasis	A	31-47
GYF189	Guiyang Women's and children's hygiene	high vaginal swabs	42	F	vulvovaginal candidiasis	A	30-45
GYF190	Guiyang Women's and children's hygiene	high vaginal swabs	34	F	vulvovaginal candidiasis	A	32-46
GYF194	Guiyang Women's and children's hygiene	high vaginal swabs	27	F	vulvovaginal candidiasis	A	11-21
GYZ195	No.2 hospital affilicated toTraditional Chinese Medical college of Guiyang	Sputum	70	M	COPD	A	11-11
GYZ196	No.2 hospital affilicated toTraditional Chinese Medical college of Guiyang	Sputum	83	M	COPD	A	39-39
GYZ197	No.2 hospital affilicated toTraditional Chinese Medical college of Guiyang	Sputum	88	F	pneumonia	A	17-21
GYZ198	No.2 hospital affilicated toTraditional Chinese Medical college of Guiyang	Sputum	80	M	AECOPD	A	16-17
GYZ200	No.2 hospital affilicated toTraditional Chinese Medical college of Guiyang	Sputum	80	M	AECOPD	A	16-17
GYZ201	No.2 hospital affilicated toTraditional Chinese Medical college of Guiyang	Sputum	73	M	COPD	B	23-25
GYZ202	No.2 hospital affilicated toTraditional Chinese Medical college of Guiyang	Sputum	78	F	AECOPD	C	23-33
GYZ203	No.2 hospital affilicated toTraditional Chinese Medical college of Guiyang	Sputum	81	M	Hypertension	B	26-38
GYZ204	No.2 hospital affilicated toTraditional Chinese Medical college of Guiyang	Sputum	75	M	severe anemia	A	16-17
GYZ206	No.2 hospital affilicated toTraditional Chinese Medical college of Guiyang	Sputum	58	F	Effusion reason	B	21-21
GYZ207	No.2 hospital affilicated toTraditional Chinese Medical college of Guiyang	Sputum	81	M	Hypertension	B	26-38
GYZ208	No.2 hospital affilicated toTraditional Chinese Medical college of Guiyang	Sputum	73	M	AECOPD	A	23-25
GYZ209	No.2 hospital affilicated toTraditional Chinese Medical college of Guiyang	Sputum	79	M	AML-M2	A	26-26
GYZ210	No.2 hospital affilicated toTraditional Chinese Medical college of Guiyang	Sputum	69	M	lung cancer	C	21-33
GYZ211	No.2 hospital affilicated toTraditional Chinese Medical college of Guiyang	Sputum	80	M	AECOPD	A	16-17
GYZ213	No.2 hospital affilicated toTraditional Chinese Medical college of Guiyang	unknown	­	­	COPD	B	18-27
GYZ214	No.2 hospital affilicated toTraditional Chinese Medical college of Guiyang	unknown	­	­	COPD	A	16-17
GYZ215	No.2 hospital affilicated toTraditional Chinese Medical college of Guiyang	unknown	­	­	COPD	A	26-26
GYZ217	No.2 hospital affilicated toTraditional Chinese Medical college of Guiyang	unknown	­	­	lung cancer	C	21-33
GYZ218	No.2 hospital affilicated toTraditional Chinese Medical college of Guiyang	unknown	­	­	COPD	B	26-38
GYZ219	No.2 hospital affilicated toTraditional Chinese Medical college of Guiyang	Sputum	71	M	coronary heart disease	B	25-25
GYZ220	No.2 hospital affilicated toTraditional Chinese Medical college of Guiyang	unknown	­	­	unknown	B	18-27
GYB222	Guiyang Baiyun hospital	high vaginal swabs	21	F	vaginitis	A	21-26
GYB225	Guiyang Baiyun hospital	high vaginal swabs	36	F	vaginitis	B	18-33
GYB230	Guiyang Baiyun hospital	high vaginal swabs	35	F	chronic cervicitis	B	18-27
GYB232	Guiyang Baiyun hospital	high vaginal swabs	46	F	vaginitis	A	32-32
GYB233	Guiyang Baiyun hospital	high vaginal swabs	21	F	vaginitis	A	32-46
GYB235	Guiyang Baiyun hospital	high vaginal swabs	29	F	vaginitis	A	15-15
GYB237	Guiyang Baiyun hospital	high vaginal swabs	30	F	vaginitis	A	32-46
GYZ238	No.2 hospital affilicated toTraditional Chinese Medical college of Guiyang	Sputum	94	M	esophageal carcinoma	B	16-17
GYZ239	No.2 hospital affilicated toTraditional Chinese Medical college of Guiyang	Sputum	80	F	RA	A	17-37
GYZ241	No.2 hospital affilicated toTraditional Chinese Medical college of Guiyang	Sputum	94	M	esophageal carcinoma	B	16-17
GYZ242	No.2 hospital affilicated toTraditional Chinese Medical college of Guiyang	Sputum	72	F	AECOPD	C	18-26
GYZ243	No.2 hospital affilicated toTraditional Chinese Medical college of Guiyang	Sputum	89	M	COPD	A	18-27
GYZ244	No.2 hospital affilicated toTraditional Chinese Medical college of Guiyang	Sputum	79	M	AECOPD	A	30-45
GYZ246	No.2 hospital affilicated toTraditional Chinese Medical college of Guiyang	Sputum	80	M	upper respiratory infection	A	11-17
GYZ247	No.2 hospital affilicated toTraditional Chinese Medical college of Guiyang	Sputum	94	M	esophageal carcinoma	B	17-17
GYZ249	No.2 hospital affilicated toTraditional Chinese Medical college of Guiyang	blood	52	M	lung cancer	A	21-21
GYB250	Guiyang Baiyun hospital	high vaginal swabs	29	F	vulvovaginal candidiasis	B	23-25
GYB251	Guiyang Baiyun hospital	high vaginal swabs	42	F	vulvovaginal candidiasis	A	30-45
GYB252	Guiyang Baiyun hospital	high vaginal swabs	30	F	vulvovaginal candidiasis	A	15-15
GYB253	Guiyang Baiyun hospital	high vaginal swabs	32	F	vulvovaginal candidiasis	A	32-45
GYB254	Guiyang Baiyun hospital	high vaginal swabs	22	F	vulvovaginal candidiasis	A	32-45
GYB256	Guiyang Baiyun hospital	high vaginal swabs	36	F	vulvovaginal candidiasis	A	11-21
GYB258	Guiyang Baiyun hospital	high vaginal swabs	28	F	vulvovaginal candidiasis	A	15-15
GYB261	Guiyang Baiyun hospital	high vaginal swabs	35	F	vulvovaginal candidiasis	A	32-46
GYB263	Guiyang Baiyun hospital	high vaginal swabs	52	F	vulvovaginal candidiasis	A	30-45
GYB264	Guiyang Baiyun hospital	high vaginal swabs	37	F	vulvovaginal candidiasis	A	11-11
GYW012	The fifth people's hospical of Guiyang	Sputum	34	M	AIDS	A	27-36
GYW013	The fifth people's hospical of Guiyang	Sputum	33	F	AIDS	A	11-17
GYW014	The fifth people's hospical of Guiyang	Sputum	32	M	AIDS ＆ Tuberculosis	C	11-21
GYW015	The fifth people's hospical of Guiyang	Sputum	42	M	AIDS	C	25-33
GYW017	The fifth people's hospical of Guiyang	Sputum	28	M	AIDS ＆ Tuberculosis	B	18-41
GYW020	The fifth people's hospical of Guiyang	Sputum	27	M	AIDS	A	21-33
GYW021	The fifth people's hospical of Guiyang	Sputum	33	M	AIDS	A	26-35
GYW022	The fifth people's hospical of Guiyang	Sputum	35	M	Tuberculosis		26-35
GYW024	The fifth people's hospical of Guiyang	Sputum	33	M	AIDS ＆ Tuberculosis	A	17-17
GYW025	The fifth people's hospical of Guiyang	Sputum	26	F	AIDS ＆ Tuberculosis	B	18-33
GYW027	The fifth people's hospical of Guiyang	Sputum	57	F	AIDS ＆ IFI	A	21-21
GYW029	The fifth people's hospical of Guiyang	Sputum	24	M	AIDS ＆ Tuberculosis	A	21-21
GYW030	The fifth people's hospical of Guiyang	Sputum	29	M	upper gastrointestinal hemorrhage		23-25
GYW031	The fifth people's hospical of Guiyang	vaginal secretions	32	F	AIDS ＆ vulvovaginal candidiasis	A	29-44
GYW045	The fifth people's hospical of Guiyang	Sputum	41	M	AIDS	A	21-21
GYW047	The fifth people's hospical of Guiyang	Sputum	23	M	AIDS	B	25-33
GYW048	The fifth people's hospical of Guiyang	Sputum	29	F	AIDS	B	18-39
GYW049	The fifth people's hospical of Guiyang	Sputum	32	M	AIDS	A	29-44
GYW604	The fifth people's hospical of Guiyang	Sputum	27	M	AIDS	A	28-33
GYW609	The fifth people's hospical of Guiyang	Sputum	57	M	liver cancer		17-21
GYW610	The fifth people's hospical of Guiyang	throat swab	1	M	AIDS ＆ Tuberculosis	A	21-21
GYW611	The fifth people's hospical of Guiyang	throat swab	27	M	AIDS	C	22-22
GYW612	The fifth people's hospical of Guiyang	Sputum	27	F	AIDS ＆ pulmonary infection	B	29-45
GYW613	The fifth people's hospical of Guiyang	Sputum	30	M	AIDS	C	26-35
GYZ345	No.2 hospital affilicated toTraditional Chinese Medical college of Guiyang	Sputum	­	­	esophageal carcinoma	A	16-37
GYZ358	No.2 hospital affilicated toTraditional Chinese Medical college of Guiyang	bronchoalveolar lavage	­	­	lung cancer	B	19-26
GYZ389	No.2 hospital affilicated toTraditional Chinese Medical college of Guiyang	Sputum	­	­	lung cancer	C	18-26
GYZ438	No.2 hospital affilicated toTraditional Chinese Medical college of Guiyang	bronchoalveolar lavage	­	­	lung cancer	C	21-21
GYZ468	No.2 hospital affilicated toTraditional Chinese Medical college of Guiyang	blood	­	­	lung cancer	A	17-17
